# Supplementary material for: Chronic Unilateral Vestibular Hypofunction: Insights into Etiologies, Clinical Subtypes, Diagnostics and Quality of Life
Source: J Clin Med. 2024 Sep 11;13(18):5381. doi: 10.3390/jcm13185381 (PMC11432443; doi:10.3390/jcm13185381)
Supplement: Supplementary file 1 [file jcm-13-05381-s001.zip]

Archive with 1 entries (1 files):
- jcm-3175785-supplementary.pdf
